# Supplementary material for: Genome-Wide Identification and Expression Patterns of the SWEET Gene Family in Bletilla striata and its Responses to Low Temperature and Oxidative Stress
Source: Int J Mol Sci. 2022 Sep 2;23(17):10057. doi: 10.3390/ijms231710057 (PMC9456286; doi:10.3390/ijms231710057)
Supplement: Supplementary file 1 [file ijms-23-10057-s001.zip]

Archive with 1 entries (1 files):
- ijms-1872815-supplementary.pdf
